# Supplementary material for: The chromosome analysis of the miscarriage tissue. Miscarried embryo/fetal crown rump length (CRL) measurement: A practical use
Source: PLoS One. 2017 Jun 12;12(6):e0178113. doi: 10.1371/journal.pone.0178113 (PMC5467807; doi:10.1371/journal.pone.0178113)
Supplement: S1 Data — (XLSX) [file pone.0178113.s001.xlsx]

## Sheet: final data elaboration
n°	AGE	Arrays (yes=1; no=0)	CRL (mm)
8	42	0	6.2
9	36	0	13
10	28	0	3.6
51	35	0	15
61	40	0	13
62	40	0	15
13	40	0	14
14	39	0	17
15	31	0	15
16	38	0	25
25	39	0	9
27	38	0	16
31	39	0	12
34	32	0	2
35	43	0	9
37	29	0	8
46	29	0	28
47	39	0	22
48	30	0	7
26	28	0	12
28	38	0	15
29	35	0	10
30	42	0	24
40	44	0	5
42	37	0	3
44	41	0	10
3	45	1	20
4	36	1	4
5	37	1	23
36	35	1	31
49	30	1	18
55	37	1	50
1	39	1	21
2	39	1	22
6	38	1	37
7	37	1	19.4
11	40	1	13
12	29	1	25
17	44	1	26
18	36	1	34
19	41	1	22
20	45	1	13
21	32	1	18
22	29	1	20
23	26	1	61
24	42	1	65
32	33	1	95
33	34	1	15
38	37	1	28
39	30	1	23
41	32	1	40
43	38	1	25
45	30	1	19.5
50	44	1	15
52	37	1	15
53	29	1	28
54	41	1	13
56	30	1	180
57	40	1
58	39	1	3
59	29	1
60	37	1
63	41	1
	36.3492	37
